# Supplementary material for: The PERK-eIF2α-ATF4 Axis Is Involved in Mediating ER-Stress-Induced Ferroptosis via DDIT4-mTORC1 Inhibition and Acetaminophen-Induced Hepatotoxicity
Source: Antioxidants (Basel). 2025 Mar 3;14(3):307. doi: 10.3390/antiox14030307 (PMC11939615; doi:10.3390/antiox14030307)
Supplement: Supplementary file 1 [file antioxidants-14-00307-s001.zip]

Archive with 1 entries (1 files):
- antioxidants-3386325-supplementary.pdf
